# Supplementary material for: A cross-sectional investigation of Leptospira at the wildlife-livestock interface in New Zealand
Source: PLoS Negl Trop Dis. 2023 Sep 6;17(9):e0011624. doi: 10.1371/journal.pntd.0011624 (PMC10506710; doi:10.1371/journal.pntd.0011624)
Supplement: S1 Dataset — (XLSX) [file pntd.0011624.s001.xlsx]

## Sheet: Wildlife
AnimalID	Farm	Species	Sex	Weight	Age	CulturePositive	PCRpositive	HardjobovisPositive	PomonaPositive	BallumPositive	TarassoviPositive	CopenhageniPositive	Hardjobovis	Pomona	Ballum	Tarassovi	Copenhageni	CtValue
MM0143	A	Black rat	F	120	Ad	0	0	0	0	0	0	0	0	0	0	0	0
MM0144	A	Black rat	F	135	Ad	0	0	0	0	0	0	0	0	0	0	0	0
MM0213	A	Black rat	M	135	Ad	1	1	0	0	1	0	0	0	0	384	24	0	32.5
MM0133	A	House mouse	F	14	Ad		1	0	0	1	0	0	0	0	192	0	0	25.1
MM0134	A	House mouse	M	9	J	1	1	0	0	1	0	1	0	0	384	0	96	35.3
MM0135	A	House mouse	M	14	Ad	0	1	0	0	1	0	0	0	0	768	0	0	19.1
MM0136	A	House mouse	M	8	J	0	0	0	0	0	0	0	0	0	0	0	0
MM0138	A	House mouse	F	17	Ad	1	1	0	0	1	0	0	0	0	384	0	0	21
MM0140	A	House mouse	F	17	Ad	0	0	0	0	0	0	0	0	0	0	0	0
MM0142	A	House mouse	F	15	Ad		0	0	0	0	0	0	0	0	0	0	0
MM0147	A	House mouse	M	17	Ad	0	0	0	0	0	0	0	0	0	0	0	0
MM0148	A	House mouse	F	9	J	1	1	0	0	1	0	0	0	0	768	0	0	25.5
MM0149	A	House mouse	M	10	J	0	0	0	0	0	0	0	0	0	0	0	0
MM0151	A	House mouse	M	11	Sub	0	0	0	0	0	0	0	0	0	0	0	0
MM0152	A	House mouse	M	16	Ad	1	1	0	0	1	0	0	0	0	384	0	0	21.7
MM0155	A	House mouse	M	11	Ad	0	0	0	0	0	0	0	0	0	0	0	0
MM0159	A	House mouse	M	17	Ad	1	1	0	0	1	0	0	0	0	1536	0	0	21.5
MM0160	A	House mouse	M	11	Sub	0	0	0	0	0	0	0	0	0	0	0	0
MM0161	A	House mouse	M	14	Ad	1	1	0	0	1	0	0	0	0	3072	0	0	19.3
MM0162	A	House mouse	M	13	Ad	0	0	0	0	0	0	0	0	0	0	0	0
MM0173	A	House mouse	F	18	Ad		0	0	0	0	0	0	0	0	0	0	0
MM0174	A	House mouse	M	12	J	0	0	0	0	0	0	0	0	0	0	0	0
MM0180	A	House mouse	M	12	Ad		1	0	0	0	0	0	0	0	0	0	0	28.6
MM0185	A	House mouse	F	8	J		0
MM0186	A	House mouse	M	9	Sub	0	0	0	0	0	0	0	0	0	0	0	0
MM0188	A	House mouse	F	19	Ad	0	0	0	0	0	0	0	0	0	0	0	0
MM0189	A	House mouse	M	10	J	1	1	0	0	0	0	0	0	0	0	0	0	32.4
MM0190	A	House mouse	M	9	J	0	0	0	0	0	0	0	0	0	0	0	0
MM0193	A	House mouse	M	7	J	0	1	0	0	0	0	0	0	0	0	0	0	28.5
MM0197	A	House mouse	F	8	J	0	0	0	0	0	0	0	0	0	0	0	0
MM0198	A	House mouse	M	9	Sub	1	0	0	0	0	0	0	0	0	0	0	0
MM0199	A	House mouse	M	9	Sub	0	0	0	0	0	0	0	0	0	0	0	0
MM0200	A	House mouse	M	15	Ad	1	1	0	0	1	0	0	0	0	3072	0	0	24.8
MM0201	A	House mouse	F	10	Sub	0	0	0	0	1	0	0	0	0	192	0	0
MM0202	A	House mouse	F	15	Ad		0	0	0	0	0	0	0	0	0	0	0
MM0203	A	House mouse	M	16	Ad		1	0	0	1	0	0	0	0	384	0	0	23.9
MM0207	A	House mouse	M	14	Ad	0	0	0	0	0	0	0	0	0	0	0	0
MM0208	A	House mouse	F	10	Sub	0	0	0	0	0	0	0	24	0	0	0	0
MM0209	A	House mouse	M	15	Ad	0	1	0	0	0	0	0	0	0	0	0	0	34.9
MM0210	A	House mouse	F	9	J	1	1	0	0	0	0	0	0	0	0	0	0	27.3
MM0211	A	House mouse	M	8	J	1	1	0	0	0	0	0	0	0	0	0	0	35
MM0212	A	House mouse	M	10	J	0	0	0	0	0	0	0	0	0	0	0	0
MM0214	A	House mouse	M	9	J	0	0	0	0	0	0	0	0	0	0	0	0
MM0215	A	House mouse	M	10	Ad	0	1	0	0	0	0	0	0	0	0	0	0	34.8
MM0216	A	House mouse	M	12	Ad	0	0	0	0	0	0	0	0	0	0	0	0
MM0217	A	House mouse	M	9	J	0	0	0	0	0	0	0	0	0	0	0	0
MM0218	A	House mouse	F	9	J	0	0	0	0	0	0	0	0	0	0	0	0
MM0219	A	House mouse	M	16	Ad	0	0	0	0	0	0	0	0	0	0	0	0
MM0220	A	House mouse	M	18	Ad	1	1	0	0	1	0	0	0	0	768	0	0	20.2
MM0221	A	House mouse	M	7	J	0	0	0	0	0	0	0	0	0	0	0	0
MM0222	A	House mouse	F	19	Ad	0	0	0	0	0	0	0	0	0	0	0	0
MM0223	A	House mouse	M	16	Ad	0	0	0	0	0	0	0	0	0	0	0	0
MM0224	A	House mouse	M	17	Ad	0	0	0	0	0	0	0	0	0	0	0	0
MM0225	A	House mouse	F	9	Sub	1	1	0	0	1	0	0	0	0	384	0	0	28.2
MM0226	A	House mouse	F	10	Sub		0	0	0	1	0	0	0	0	1536	0	0
MM0227	A	House mouse	M	12	Sub		0	0	0	0	0	0	0	0	0	0	0
MM0228	A	House mouse	F	11	Sub		0	0	0	0	0	0	0	0	0	0	0
MM0229	A	House mouse	M	10	J		0	0	0	0	0	0	0	0	0	0	0
MM0230	A	House mouse	M	11	Sub		0	0	0	0	0	0	0	0	0	24	0
MM0231	A	House mouse	M	12	Sub		0	0	0	0	0	0	0	0	0	0	0
MM0232	A	House mouse	M	17	Ad	0	0	0	0	0	0	0	0	0	0	0	0
MM0233	A	House mouse	F	13	Ad		0	0	0	0	0	0	0	0	0	0	0
MM0234	A	House mouse	M	7	J		0	0	0	0	0	0	0	0	0	0	0
MM0235	A	House mouse	M	8	J		0	0	0	0	0	0	0	0	0	0	0
MM0236	A	House mouse	M	11	Sub	0	0	0	0	0	0	0	0	0	0	0	0
MM0237	A	House mouse	M	16	Ad		1	0	0	1	0	0	0	0	96	0	0	18
MM0238	A	House mouse	M	16	Ad		0	0	0	1	0	0	0	0	192	0	0
MM0239	A	House mouse	F	9	J	0	0	0	0	0	0	0	0	0	0	0	0
MM0240	A	House mouse	M	10	Sub	0	1	0	0	0	0	0	0	0	0	0	0	37
MM0241	A	House mouse	M	12	Ad	0	0	0	0	0	0	0	0	0	0	0	0
MM0242	A	House mouse	M	17	Ad	1	1	0	0	1	0	0	0	0	192	0	0	23.7
MM0243	A	House mouse	F	12	Ad	0	0	0	0	0	0	0	0	0	0	0	0
MM0244	A	House mouse	M	15	Ad	1	1	0	0	1	0	0	0	0	768	0	0	24.2
MM0245	A	House mouse	M	10	Sub	0	0	0	0	0	0	0	0	0	0	0	0
MM0246	A	House mouse	F	15	Ad	0	0	0	0	0	0	0	0	0	0	0	0
MM0247	A	House mouse	M	9	J	0	0	0	0	0	0	0	0	0	0	0	0
MM0248	A	House mouse	M	10	Sub	0	0	0	0	0	0	0	0	0	0	0	0
MM0166	A	European hedgehog	F	440	Ad	0	0	1	0	0	0	0	48	0	0	0	0
MM0167	A	European hedgehog	F	370	Sub	0	0	1	0	0	0	0	48	0	0	0	0
MM0168	A	European hedgehog	M	740	Ad	1	1	1	1	1	0	0	48	768	384	0	0	28.4
MM0184	A	European hedgehog	F	250	Sub	0	0	1	0	1	0	0	48	0	48	24	0
MM0195	A	European hedgehog	F	640	Ad	1	1	0	1	1	0	0	0	1536	1536	0	24	31.2
MM0196	A	European hedgehog	M	890	Ad	1	1	0	0	1	1	0	24	24	192	48	24	31.4
MM0206	A	European hedgehog	F	580	Ad	0	0	0	0	0	0	0	0	0	24	24	24
MM0249	A	European hedgehog	M	475	Sub	0	0	0	0	0	0	0	0	0	0	24	24
MM0205	A	Cat	F	2390	Sub			0	0	0	0	0	0	0	24	0	0
MM0057	B	Black rat	F	140	Ad	0	0	0	0	0	0	0	0	0	0	0	0
MM0086	B	Black rat	M	160	Ad	0	0	0	0	0	0	0	0	0	0	0	0
MM0088	B	Black rat	M	110	Ad	0	1	0	0	0	0	0	0	0	0	0	0	33.6
MM0101	B	Black rat	M	85	Sub	0	0	0	0	0	0	0	0	0	0	0	0
MM0102	B	Black rat	M	150	Ad	0	0	0	0	0	0	0	0	0	0	0	0
MM0109	B	Black rat	F	150	Ad	0	0	0	0	0	0	0	0	0	0	0	0
MM0111	B	Black rat	F	125	Ad	0	0	0	0	0	0	0	0	0	0	0	0
MM0117	B	Black rat	F	135	Ad	0	0	0	0	0	0	0	0	0	0	0	0
MM0122	B	Black rat	F	145	Ad	0	0	0	0	0	0	0	0	0	0	0	0
MM0127	B	Black rat	M	130	Ad	0	0	0	0	0	0	0	0	0	0	24	0
MM0128	B	Black rat	F	130	Ad	0	0	0	0	0	0	0	0	0	0	0	0
MM0094	B	Red deer	M		Sub	0	0	0	0	0	0	0	0	0	0	0	0
MM0095	B	Red deer	M		Sub	0	0	0	0	0	0	0	0	0	0	0	0
MM0046	B	House mouse	F	24	Ad	0	0	0	0	0	0	0	0	0	0	0	0
MM0047	B	House mouse	M	10	J	0	0	0	0	0	0	0	0	0	0	0	0
MM0049	B	House mouse	M	18	Ad	0	0	0	0	0	0	0	0	0	0	0	0
MM0050	B	House mouse	M	16	Ad	1	1	0	0	1	0	0	0	0	48	0	0	21.9
MM0060	B	House mouse	F	12	Sub	0	0	0	0	0	0	0	0	0	0	0	0
MM0061	B	House mouse	M	15	Ad	0	0	0	0	0	0	0	0	0	0	0	0
MM0064	B	House mouse	M	7	J	0	0	0	0	0	0	0	0	0	0	0	0
MM0065	B	House mouse	M	7	J	0	0	0	0	0	0	0	0	0	0	0	0
MM0067	B	House mouse	M	10	Sub	0	0	0	0	0	0	0	0	0	0	0	0
MM0068	B	House mouse	M	14	Ad	0	0	0	0	0	0	0	0	0	0	0	0
MM0069	B	House mouse	M	13	Ad	0	0	0	0	0	0	0	0	0	0	0	0
MM0070	B	House mouse	M	9	Sub	0	0	0	0	0	0	0	0	0	0	0	24
MM0071	B	House mouse	F	10	Sub	0	0	0	0	0	0	0	0	0	0	0	0
MM0082	B	House mouse	M	21	Ad	1	1	0	0	1	0	0	24	0	384	0	0	22.9
MM0085	B	House mouse	M	13	Ad	0	0	0	0	0	0	0	0	0	0	0	0
MM0097	B	House mouse	M	7	J	0	0	0	0	0	0	0	0	0	0	0	0
MM0098	B	House mouse	M	11	Ad	1	1	0	0	1	0	0	0	0	96	0	0	20.6
MM0099	B	House mouse	F	11	J	1	0	0	0	0	0	0	0	0	0	0	0
MM0100	B	House mouse	M	14	Ad	1	1	0	0	1	0	0	24	0	768	0	0	21.6
MM0105	B	House mouse	F	11	Ad	0	0	0	0	0	0	0	0	0	0	0	0
MM0106	B	House mouse	M	10	J	0	0	0	0	0	0	0	0	0	0	0	0
MM0107	B	House mouse	M	11	Sub	0	1	0	0	0	0	0	0	0	0	0	0	34.5
MM0108	B	House mouse	M	8	Sub	0	0	0	0	0	0	0	0	0	0	0	0
MM0110	B	House mouse	M	11	Sub	0	0	0	0	0	0	0	0	0	0	0	0
MM0113	B	House mouse	F	9	J	0	0	0	0	0	0	0	0	0	0	0	0
MM0114	B	House mouse	F	8	J	0	0	0	0	0	0	0	24	0	0	0	0
MM0115	B	House mouse	F	15	Ad	0	0	0	0	0	0	0	0	0	0	0	0
MM0116	B	House mouse	M	9	J	0	0	0	0	0	0	0	0	0	0	0	0
MM0119	B	House mouse	M	21	Ad	1	1	0	0	1	0	0	0	0	768	0	0	23.4
MM0120	B	House mouse	F	12	Ad	0	0	0	0	0	0	0	0	0	0	0	0
MM0121	B	House mouse	M	12	Sub	0	0	0	0	0	0	0	0	0	0	0	0
MM0124	B	House mouse	M	13	Sub	0	0
MM0125	B	House mouse	M	13	Ad	0	0	0	0	0	0	0	0	0	0	0	0
MM0123	B	European hedgehog	M	540	Ad	0	0	0	0	1	0	0	0	0	96	0	0
MM0053	B	Cat	F	2300	Ad			0	0	0	0	0	0	0	24	0	0
MM0052	B	Brushtail possum	F	2730	Ad	0	0
MM0054	B	Brushtail possum	F	2260	Sub			0	0	0	0	0	0	0	0	0	0
MM0058	B	Brushtail possum	F	2960	Ad	0	0	0	0	0	0	0	0	0	0	0	0
MM0059	B	Brushtail possum	F	2760	Ad	0	0	1	0	0	0	0	1536	0	0	0	0
MM0072	B	Brushtail possum	M	230	J	0	0	1	0	0	0	0	192	0	0	0	0
MM0073	B	Brushtail possum	F	3970	Ad		0	1	0	0	0	0	1536	0	0	0	0
MM0074	B	Brushtail possum	M	1710	Sub		0	0	0	0	0	0	24	0	0	24	24
MM0077	B	Brushtail possum	M	1700	Sub			0	0	0	0	0	0	0	0	0	0
MM0078	B	Brushtail possum	M	1280	Sub			0	0	0	0	0	0	0	0	0	0
MM0080	B	Brushtail possum	M	3280	Ad			1	0	0	0	0	1536	0	0	0	0
MM0087	B	Brushtail possum	M	2020	Sub			0	0	0	0	0	0	0	0	0	0
MM0089	B	Brushtail possum	M	2440	Ad	0	0	0	0	0	0	0	0	0	0	0	0
MM0091	B	Brushtail possum	M	1600	Ad			0	0	0	0	0	0	0	0	0	0
MM0093	B	Brushtail possum	M		Ad			0	0	0	0	0	0	0	0	0	0
MM0096	B	Brushtail possum	M	3450	Ad	0	0	0	0	0	0	0	0	0	0	0	0
MM0104	B	Brushtail possum	M	2700	Ad	0	0	0	0	0	0	0	0	0	0	0	0
MM0112	B	Brushtail possum	M	455	J	0	0	0	0	0	1	0	24	0	24	48	0
MM0118	B	Brushtail possum	M	2060	Ad	0	0	0	0	0	0	0	0	0	0	0	0
MM0126	B	Brushtail possum	F	2910	Ad	0	0	0	0	0	0	0	0	0	0	0	0

## Sheet: Livestock
AnimalID	Farm	Species	Age	HardjobovisPositive	PomonaPositive	BallumPositive	TarassoviPositive	CopenhageniPositive	Hardjobovis	Pomona	Ballum	Tarassovi	Copenhageni
HO0001SS	B	Sheep	MA	0	0	0	0	0	0	0	0	0	0
HO0002SS	B	Sheep	MA	0	0	0	0	0	0	0	0	24	0
HO0003SS	B	Sheep	MA	0	0	0	0	0	0	0	0	0	0
HO0004SS	B	Sheep	MA	0	0	0	0	0	0	0	0	0	0
HO0005SS	B	Sheep	MA	0	0	0	1	0	0	0	0	48	0
HO0006SS	B	Sheep	MA	0	0	0	0	0	24	24	0	0	0
HO0007SS	B	Sheep	MA	0	0	0	0	0	0	0	0	0	0
HO0008SS	B	Sheep	MA	1	0	0	1	0	48	0	0	48	0
HO0009SS	B	Sheep	MA	0	1	1	0	0	24	48	48	24	24
HO0010SS	B	Sheep	MA	1	1	0	1	0	48	192	0	48	24
HO0011SS	B	Sheep	MA	1	1	0	1	0	48	192	24	48	0
HO0012SS	B	Sheep	MA	1	0	0	0	0	48	0	0	24	0
HO0013SS	B	Sheep	MA	1	0	0	0	0	48	0	24	0	0
HO0014SS	B	Sheep	MA	1	1	1	1	0	96	48	192	96	0
HO0015SS	B	Sheep	MA	1	0	0	1	0	192	24	0	48	0
HO0016SS	B	Sheep	MA	1	1	0	0	0	48	48	24	0	0
HO0017SS	B	Sheep	MA	1	0	0	1	0	48	24	0	48	0
HO0018SS	B	Sheep	MA	1	0	0	0	0	48	24	0	0	0
HO0019SS	B	Sheep	MA	0	1	0	0	0	0	384	0	24	0
HO0020SS	B	Sheep	MA	1	1	0	1	0	48	192	0	48	0
HO0021SS	B	Sheep	MA	0	0	0	0	0	24	24	24	24	0
HO0022SS	B	Sheep	MA	1	0	0	0	0	48	24	0	24	0
HO0023SS	B	Sheep	MA	1	0	0	0	0	96	0	0	24	0
HO0024SS	B	Sheep	MA	1	0	0	0	0	48	0	0	24	0
HO0025SS	B	Sheep	MA	1	0	1	0	0	96	0	48	0	0
HO0026SS	B	Sheep	MA	1	0	0	0	0	96	0	0	0	24
HO0027SS	B	Sheep	MA	1	0	0	0	0	48	0	0	0	0
HO0028SS	B	Sheep	MA	0	1	0	0	0	24	192	24	0	24
HO0029SS	B	Sheep	MA	0	1	0	0	0	24	48	24	0	0
HO0030SS	B	Sheep	MA	1	0	0	1	0	384	0	24	96	0
HO0031SS	B	Sheep	MA	1	1	0	0	0	96	192	24	24	0
HO0032SS	B	Sheep	MA	1	0	0	0	0	96	0	0	0	24
HO0033SS	B	Sheep	MA	1	1	0	1	0	48	192	0	48	0
HO0034SS	B	Sheep	MA	0	0	0	0	0	0	0	0	0	0
HO0035SS	B	Sheep	MA	1	0	0	0	0	48	0	0	0	0
HO0036SS	B	Sheep	MA	1	0	0	0	0	96	24	0	0	0
HO0037SS	B	Sheep	MA	1	0	0	0	0	96	0	0	0	0
HO0038SS	B	Sheep	MA	0	1	0	0	0	24	48	0	0	0
HO0039SS	B	Sheep	MA	1	0	0	0	0	48	0	24	24	0
HO0040SS	B	Sheep	MA	1	1	0	0	0	48	48	0	24	24
HO0041SS	B	Sheep	MA	0	0	0	0	0	24	0	0	0	0
HO0042SS	B	Sheep	MA	1	1	0	1	0	48	96	0	48	0
HO0043SS	B	Sheep	MA	1	1	0	0	0	96	48	0	24	0
HO0044SS	B	Sheep	MA	1	1	0	1	0	96	48	0	48	0
HO0045SS	B	Sheep	MA	1	0	0	0	0	96	24	0	0	0
HO0046SS	B	Sheep	MA	1	1	0	0	0	96	384	0	24	0
HO0047SS	B	Sheep	MA	0	0	0	0	0	24	24	0	24	0
HO0048SS	B	Sheep	MA	1	1	0	1	0	48	48	0	48	0
HO0049SS	B	Sheep	MA	1	1	0	0	0	384	192	24	0	0
HO0050SS	B	Sheep	MA	1	1	0	0	0	96	48	24	0	0
HO0051SS	B	Sheep	MA	1	0	0	0	0	384	0	0	24	0
HO0052SS	B	Sheep	MA	1	0	0	1	0	96	24	0	48	0
HO0053SS	B	Sheep	MA	1	1	0	0	0	48	384	0	0	0
HO0054SS	B	Sheep	MA	0	1	0	0	0	0	96	0	24	0
HO0055SS	B	Sheep	MA	0	0	0	0	0	24	0	0	24	0
HO0056SS	B	Sheep	MA	1	1	0	1	0	48	96	0	96	24
HO0057SS	B	Sheep	MA	0	1	0	0	0	0	48	0	0	24
HO0058SS	B	Sheep	MA	1	0	0	0	0	96	0	24	24	24
HO0059SS	B	Sheep	MA	1	0	0	0	0	48	0	0	24	0
HO0060SS	B	Sheep	MA	0	0	0	0	0	24	24	0	0	0
HO0061SS	B	Sheep	MA	0	1	0	0	0	24	48	0	24	0
HO0073SS	A	Cattle	M	1	1	0	0	0	48	192	0	0	0
HO0074SS	A	Cattle	M	0	1	0	0	0	24	1536	24	0	0
HO0075SS	A	Cattle	M	1	0	0	0	0	48	24	0	0	0
HO0076SS	A	Cattle	M	1	1	0	0	0	96	96	0	0	0
HO0077SS	A	Cattle	M	1	1	0	0	0	96	96	0	0	0
HO0078SS	A	Cattle	M	1	0	0	0	0	96	24	24	0	0
HO0079SS	A	Cattle	M	0	1	0	0	0	0	192	0	24	0
HO0080SS	A	Cattle	M	1	1	0	1	0	192	192	24	96	0
HO0081SS	A	Cattle	M	1	1	0	0	0	192	96	0	0	0
HO0082SS	A	Cattle	M	1	0	0	0	0	48	24	24	0	0
HO0083SS	A	Cattle	M	1	1	0	1	0	48	48	0	768	0
HO0084SS	A	Cattle	M	1	1	0	0	0	48	1536	0	0	24
HO0085SS	A	Cattle	M	0	1	0	0	0	0	96	0	0	0
HO0086SS	A	Cattle	M	1	1	0	0	0	48	48	0	0	0
HO0087SS	A	Cattle	M	1	1	0	0	0	48	3072	24	0	0
HO0088SS	A	Cattle	M	0	1	0	0	0	24	1536	0	0	24
HO0089SS	A	Cattle	M	1	1	0	0	0	48	1536	0	0	0
HO0090SS	A	Cattle	M	1	1	0	0	0	96	192	0	0	0
HO0091SS	A	Cattle	M	1	1	0	0	0	192	192	24	0	0
HO0092SS	A	Cattle	M	0	1	0	0	0	24	384	24	0	0
HO0093SS	A	Cattle	M	1	1	0	1	0	96	48	0	48	0
HO0094SS	A	Cattle	M	1	1	0	0	0	96	768	24	0	0
HO0095SS	A	Cattle	M	1	1	0	0	0	48	768	0	0	0
HO0096SS	A	Cattle	M	1	1	0	0	0	48	192	0	0	0
HO0097SS	A	Cattle	M	0	1	0	0	0	0	96	0	0	0
HO0098SS	A	Cattle	M	1	1	0	0	0	48	48	24	24	0
HO0099SS	A	Cattle	M	0	1	0	0	0	24	1536	0	0	0
HO0100SS	A	Cattle	M	1	1	0	0	0	96	96	0	24	0
HO0101SS	A	Cattle	M	1	0	0	0	0	48	0	24	24	24
HO0102SS	A	Cattle	M	1	0	0	0	0	192	24	24	24	0
HO0103SS	A	Cattle	M	1	1	1	1	0	48	1536	48	96	0
HO0104SS	A	Cattle	M	1	0	0	0	0	96	24	24	0	0
HO0105SS	A	Cattle	M	1	1	0	0	0	192	384	0	24	24
HO0106SS	A	Cattle	M	1	1	0	0	0	48	768	24	0	24
HO0107SS	A	Cattle	M	1	1	0	1	0	48	48	0	48	0
HO0108SS	A	Cattle	M	1	1	0	0	0	96	192	0	24	0
HO0109SS	A	Cattle	M	1	0	1	1	0	48	24	48	96	0
HO0110SS	A	Cattle	M	1	0	1	0	0	384	0	96	0	0
HO0111SS	A	Cattle	M	0	1	0	0	0	24	192	0	0	0
HO0112SS	A	Cattle	M	1	1	0	1	0	384	96	24	96	0
HO0113SS	A	Cattle	M	1	0	0	0	0	96	24	24	24	0
HO0114SS	A	Cattle	M	0	1	0	0	0	0	1536	0	24	0
HO0115SS	A	Cattle	M	0	0	0	0	0	24	24	0	0	0
HO0116SS	A	Cattle	M	1	0	0	0	0	48	0	0	0	0
HO0117SS	A	Cattle	M	1	1	0	0	0	96	192	0	24	0
HO0118SS	A	Cattle	M	1	1	0	0	0	96	96	24	24	0
HO0119SS	A	Cattle	M	0	1	0	0	0	24	96	0	24	0
HO0120SS	A	Cattle	M	0	1	0	0	0	24	384	0	0	0
HO0121SS	A	Cattle	M	1	0	0	0	0	48	0	0	24	0
HO0122SS	A	Cattle	M	1	0	0	0	0	96	0	24	0	0
HO0123SS	A	Cattle	M	1	1	0	0	0	96	96	0	0	0
HO0124SS	A	Cattle	M	1	0	0	0	0	48	24	0	0	0
HO0125SS	A	Cattle	M	1	1	0	0	0	192	96	0	0	0
HO0126SS	A	Cattle	M	1	0	0	0	0	48	0	0	0	0
HO0127SS	A	Cattle	M	1	1	0	0	0	192	96	0	0	24
HO0128SS	A	Cattle	M	1	0	0	0	0	96	24	0	24	0
HO0130SS	A	Cattle	M	1	1	0	0	0	96	96	0	0	0
HO0131SS	A	Cattle	M	1	0	0	0	0	48	0	0	0	0
HO0132SS	A	Cattle	M	1	0	0	0	0	96	24	0	0	0
HO0133SS	A	Cattle	M	1	1	0	0	0	192	192	0	24	0
HO0134SS	A	Cattle	M	1	1	0	0	0	192	96	0	0	0
HO0135SS	A	Cattle	M	1	1	0	0	0	48	192	0	0	0
HO0136SS	A	Cattle	M	1	0	0	0	0	48	0	0	0	0
HO0137SS	A	Cattle	M	1	1	0	0	0	192	96	0	0	0
HO0138SS	A	Cattle	M	0	1	1	0	0	24	192	96	24	0
HO0139SS	A	Cattle	M	0	1	0	0	0	24	384	0	0	0
HO0140SS	A	Cattle	M	1	1	0	0	0	192	3072	0	0	0
HO0141SS	A	Cattle	M	1	1	1	0	1	96	48	48	24	48
HO0142SS	A	Cattle	M	1	1	0	0	0	96	48	0	0	0
HO0143SS	A	Cattle	M	1	1	0	1	0	48	48	0	768	0
HO0144SS	A	Cattle	M	1	0	1	0	0	96	0	48	0	0
HO0145SS	A	Cattle	M	1	1	0	0	0	384	768	0	0	24
HO0146SS	A	Cattle	M	1	0	0	0	0	48	0	24	0	0
HO0147SS	A	Cattle	M	1	0	1	0	0	48	24	48	0	0
HO0148SS	A	Cattle	M	0	1	0	0	0	24	48	0	0	0
HO0149SS	A	Cattle	M	0	1	0	0	0	24	768	0	0	0
HO0150SS	A	Cattle	M	1	1	0	0	0	384	96	0	0	0
HO0151SS	A	Cattle	M	1	1	0	0	0	96	48	0	24	0
HO0350SS	A	Cattle	R1	0	0	0	0	0	0	0	0	0	0
HO0351SS	A	Cattle	R1	0	0	0	0	0	24	0	0	0	0
HO0129SS	A	Cattle	M	1	0	0	0	0	192	24	0	0	0
HO0352SS	A	Cattle	R1	0	1	0	0	0	24	48	0	0	0
HO0353SS	A	Cattle	R1	0	0	0	0	0	24	24	0	0	0
HO0354SS	A	Cattle	R1	0	0	0	0	0	24	0	24	0	0
HO0355SS	A	Cattle	R1	0	0	0	0	0	24	0	24	0	0
HO0356SS	A	Cattle	R1	1	0	1	0	0	48	0	48	0	0
HO0357SS	A	Cattle	R1	1	0	0	0	0	48	0	0	0	0
HO0358SS	A	Cattle	R1	1	0	0	0	0	48	0	0	0	24
HO0359SS	A	Cattle	R1	1	1	0	0	0	48	48	0	0	0
HO0360SS	A	Cattle	R1	1	1	0	0	0	48	48	24	24	0
HO0361SS	A	Cattle	R1	0	1	0	0	0	0	48	0	0	0
HO0362SS	A	Cattle	R1	0	0	1	0	0	0	0	96	0	0
HO0363SS	A	Cattle	R1	0	0	1	0	1	0	0	1536	24	768
HO0364SS	A	Cattle	R1	0	0	0	0	0	0	0	0	0	0
HO0365SS	A	Cattle	R1	1	1	0	0	0	48	48	0	0	0
HO0366SS	A	Cattle	R1	0	0	0	0	0	0	0	24	0	0
HO0367SS	A	Cattle	R1	1	1	0	0	0	96	96	24	0	0
HO0368SS	A	Cattle	R1	0	0	0	0	0	24	24	0	0	0
HO0369SS	A	Cattle	R1	0	0	0	0	0	0	0	24	0	0
HO0370SS	A	Cattle	R1	0	0	0	0	0	24	24	0	24	0
HO0371SS	A	Cattle	R1	0	0	0	0	0	24	0	0	0	0
HO0372SS	A	Cattle	R1	1	1	0	0	0	48	48	0	0	0
HO0373SS	A	Cattle	R1	0	0	0	0	0	0	0	0	0	0
HO0374SS	A	Cattle	R1	0	0	1	0	0	0	0	48	0	0
HO0375SS	A	Cattle	R1	0	0	0	0	0	0	0	24	24	0
HO0376SS	A	Cattle	R1	0	0	0	0	0	24	0	0	24	0
HO0377SS	A	Cattle	R1	0	0	0	0	0	24	0	0	24	0
HO0378SS	A	Cattle	R1	0	0	0	0	0	24	24	0	24	0
HO0379SS	A	Cattle	R1	1	1	0	0	0	48	48	0	24	0
HO0380SS	A	Cattle	R1	0	0	0	0	0	0	0	0	0	0
HO0381SS	A	Cattle	R1	0	0	0	0	0	24	0	0	0	0
HO0382SS	A	Cattle	R1	0	0	1	0	0	0	0	96	0	0
HO0383SS	A	Cattle	R1	0	0	0	0	0	0	0	24	0	0
HO0384SS	A	Cattle	R1	0	0	0	0	0	24	24	0	0	0
HO0385SS	A	Cattle	R1	0	0	0	0	1	24	0	24	0	48
HO0386SS	A	Cattle	R1	1	0	0	0	0	48	24	24	24	0
HO0387SS	A	Cattle	R1	0	0	0	0	0	0	0	24	24	0
HO0388SS	A	Cattle	R1	1	0	1	0	1	48	0	384	0	192
HO0389SS	A	Cattle	R1	1	1	0	0	0	48	192	0	0	0
HO0390SS	A	Cattle	R1	0	0	0	0	0	0	0	24	0	0
HO0391SS	A	Cattle	R1	1	0	0	0	0	48	0	24	24	0
HO0392SS	A	Cattle	R1	0	0	0	0	0	0	0	0	0	0
HO0393SS	A	Cattle	R1	1	1	0	0	0	96	96	24	24	0
HO0394SS	A	Cattle	R1	0	0	0	0	0	0	0	0	0	0
HO0395SS	A	Cattle	R1	0	0	0	0	0	24	0	0	0	0
HO0396SS	A	Cattle	R1	0	0	0	0	0	0	0	0	0	0
HO0397SS	A	Cattle	R1	1	0	0	0	0	48	0	24	0	0
HO0398SS	A	Cattle	R1	0	0	0	0	0	24	0	0	0	0
HO0399SS	A	Cattle	R1	0	0	1	0	0	24	0	48	0	0
HO0400SS	A	Cattle	R1	1	0	0	0	0	48	0	0	24	0
HO0401SS	A	Cattle	R1	0	0	0	0	0	24	0	0	0	0
HO0402SS	A	Cattle	R1	1	0	0	0	0	48	0	0	0	0
HO0403SS	A	Cattle	R1	0	0	0	0	0	0	0	24	0	0
HO0404SS	A	Cattle	R1	0	0	0	0	0	0	0	0	24	0
HO0405SS	A	Cattle	R1	0	0	0	0	0	0	0	0	0	0
HO0406SS	A	Cattle	R1	0	0	0	0	0	0	0	0	0	0
HO0407SS	A	Cattle	R1	0	0	0	0	0	24	0	0	24	0
HO0408SS	A	Cattle	R1	1	0	0	0	0	48	0	24	0	0
HO0409SS	A	Cattle	R1	0	0	0	0	0	0	0	0	0	0
HO0410SS	A	Cattle	R2	0	0	0	0	0	0	0	0	24	0
HO0411SS	A	Cattle	R2	0	0	0	0	0	0	0	24	0	0
HO0412SS	A	Cattle	R2	0	0	1	0	0	0	0	48	0	0
HO0413SS	A	Cattle	R2	0	0	0	0	0	0	0	0	24	0
HO0414SS	A	Cattle	R2	0	0	0	0	0	24	0	24	24	24
HO0415SS	A	Cattle	R2	0	0	0	0	0	0	0	24	24	0
HO0416SS	A	Cattle	R2	0	0	1	0	0	0	0	96	24	0
HO0417SS	A	Cattle	R2	0	0	0	0	0	0	0	0	24	0
HO0418SS	A	Cattle	R2	0	0	0	0	0	0	0	24	24	0
HO0419SS	A	Cattle	R2	0	0	0	0	0	0	0	0	0	24
HO0420SS	A	Cattle	R2	0	0	1	0	0	24	0	48	24	24
HO0421SS	A	Cattle	R2	0	0	0	0	0	0	0	24	24	0
HO0422SS	A	Cattle	R2	0	0	0	0	0	0	0	24	0	0
HO0423SS	A	Cattle	R2	0	0	1	0	0	0	0	48	0	0
HO0424SS	A	Cattle	R2	0	0	0	0	0	24	0	0	24	0
HO0425SS	A	Cattle	R2	0	0	0	1	0	0	0	0	48	0
HO0426SS	A	Cattle	R2	0	0	0	1	0	0	0	24	48	24
HO0427SS	A	Cattle	R2	0	0	0	0	0	0	0	0	24	0
HO0428SS	A	Cattle	R2	0	0	0	0	0	0	0	0	24	0
HO0429SS	A	Cattle	R2	0	0	0	0	0	0	0	0	0	0
HO0430SS	A	Cattle	R2	0	0	0	1	0	0	0	24	48	0
HO0431SS	A	Cattle	R2	0	0	0	0	0	0	0	0	24	0
HO0432SS	A	Cattle	R2	0	0	0	0	0	0	0	0	24	0
HO0433SS	A	Cattle	R2	0	0	0	0	0	0	0	0	0	0
HO0434SS	A	Cattle	R2	0	1	0	0	0	0	48	0	0	0
HO0435SS	A	Cattle	R2	0	1	1	0	0	0	96	48	24	24
HO0436SS	A	Cattle	R2	0	0	0	0	0	0	0	0	0	0
HO0437SS	A	Cattle	R2	0	0	0	0	0	0	0	0	0	0
HO0438SS	A	Cattle	R2	0	0	0	0	0	0	0	24	0	0
HO0439SS	A	Cattle	R2	0	0	0	0	0	24	0	24	0	0
HO0440SS	A	Cattle	R2	0	0	0	0	0	0	0	0	0	0
HO0441SS	A	Cattle	R2	0	0	1	0	0	0	0	48	24	0
HO0442SS	A	Cattle	R2	0	0	0	1	0	0	0	0	48	0
HO0443SS	A	Cattle	R2	0	0	1	0	0	0	0	48	24	0
HO0444SS	A	Cattle	R2	0	0	0	0	0	0	0	24	24	0
HO0445SS	A	Cattle	R2	0	0	0	0	0	0	0	0	24	0
HO0446SS	A	Cattle	R2	0	0	0	0	0	0	0	24	24	0
HO0447SS	A	Cattle	R2	0	0	0	0	0	0	0	0	24	0
HO0448SS	A	Cattle	R2	0	0	0	0	0	0	0	0	0	0
HO0449SS	A	Cattle	R2	0	0	0	0	0	0	0	0	24	0
HO0450SS	A	Cattle	R2	0	0	0	0	0	0	0	0	24	0
HO0451SS	A	Cattle	R2	0	0	1	1	0	0	0	192	96	0
HO0452SS	A	Cattle	R2	0	0	0	1	0	0	0	24	48	24
HO0453SS	A	Cattle	R2	0	0	0	0	0	0	0	24	24	0
HO0454SS	A	Cattle	R2	0	0	0	0	0	0	0	24	24	0
HO0455SS	A	Cattle	R2	0	0	0	0	0	0	0	0	0	0
HO0456SS	A	Cattle	R2	0	0	0	0	0	24	0	0	24	0
HO0457SS	A	Cattle	R2	0	0	0	0	0	0	0	24	24	0
HO0458SS	A	Cattle	R2	0	0	0	1	0	0	0	24	48	24
HO0459SS	A	Cattle	R2	0	0	0	0	0	24	0	24	24	0
HO0460SS	A	Cattle	R2	0	0	1	0	0	0	0	48	0	0
HO0461SS	A	Cattle	R2	0	0	0	0	0	0	0	0	0	0
HO0462SS	A	Cattle	R2	0	0	0	0	0	24	0	0	24	0
HO0463SS	A	Cattle	R2	0	0	1	0	0	0	0	48	0	0
HO0464SS	A	Cattle	R2	0	0	0	0	0	0	0	24	0	0
HO0465SS	A	Cattle	R2	0	0	0	0	0	0	0	0	24	0
HO0466SS	A	Cattle	R2	0	0	1	0	0	0	0	96	24	24
HO0467SS	A	Cattle	R2	0	0	0	0	0	0	0	0	24	0
HO0468SS	A	Cattle	R2	0	0	0	0	0	0	0	0	24	0
HO0469SS	A	Cattle	R2	0	0	1	0	0	0	0	48	0	0
HO0289SS	B	Sheep	Y2	1	0	0	0	0	192	0	0	0	0
HO0290SS	B	Sheep	Y2	1	0	0	0	0	768	24	0	24	0
HO0291SS	B	Sheep	Y2	1	0	0	0	0	384	0	0	24	0
HO0292SS	B	Sheep	Y2	1	1	0	0	0	192	192	0	0	24
HO0293SS	B	Sheep	Y2	0	0	0	0	0	0	0	0	0	0
HO0294SS	B	Sheep	Y2	1	0	0	0	0	3072	0	24	24	0
HO0295SS	B	Sheep	Y2	1	0	0	0	1	192	0	0	0	48
HO0296SS	B	Sheep	Y2	1	0	0	0	0	384	0	24	0	0
HO0297SS	B	Sheep	Y2	1	0	0	1	0	768	0	24	48	0
HO0298SS	B	Sheep	Y2	1	0	1	0	0	192	24	48	0	24
HO0299SS	B	Sheep	Y2	1	0	0	0	0	96	0	0	0	24
HO0300SS	B	Sheep	Y2	1	1	1	0	0	192	1536	96	24	0
HO0301SS	B	Sheep	Y2	1	0	0	0	0	192	0	0	0	0
HO0302SS	B	Sheep	Y2	1	0	0	0	0	384	0	0	0	0
HO0303SS	B	Sheep	Y2	1	0	0	0	0	192	24	0	0	0
HO0304SS	B	Sheep	Y2	1	1	0	0	0	96	768	0	0	0
HO0305SS	B	Sheep	Y2	1	1	0	0	1	96	768	0	0	48
HO0306SS	B	Sheep	Y2	0	0	0	0	0	0	0	0	0	0
HO0307SS	B	Sheep	Y2	0	0	0	0	0	24	0	24	0	0
HO0308SS	B	Sheep	Y2	1	0	0	0	0	768	24	0	24	0
HO0309SS	B	Sheep	Y2	1	1	0	0	0	192	768	0	24	24
HO0310SS	B	Sheep	Y2	0	1	0	0	0	0	768	0	0	0
HO0311SS	B	Sheep	Y2	1	0	0	0	0	96	0	0	0	0
HO0312SS	B	Sheep	Y2	0	0	0	0	0	0	0	0	0	0
HO0313SS	B	Sheep	Y2	1	0	0	0	0	384	0	0	0	0
HO0314SS	B	Sheep	Y2	1	0	0	0	0	768	0	0	24	0
HO0315SS	B	Sheep	Y2	1	0	0	0	0	192	0	0	24	0
HO0316SS	B	Sheep	Y2	1	0	0	0	0	192	0	0	0	0
HO0317SS	B	Sheep	Y2	1	0	0	0	0	384	0	0	24	0
HO0318SS	B	Sheep	Y2	1	0	0	0	0	192	0	0	0	0
HO0319SS	B	Sheep	Y2	1	0	0	0	0	768	0	24	24	24
HO0320SS	B	Sheep	Y2	1	0	0	1	0	3072	0	24	48	0
HO0321SS	B	Sheep	Y2	1	0	1	1	1	768	0	96	48	96
HO0322SS	B	Sheep	Y2	1	0	0	0	0	192	0	24	0	0
HO0323SS	B	Sheep	Y2	1	0	0	0	0	384	0	0	24	0
HO0324SS	B	Sheep	Y2	1	0	0	0	0	384	0	24	24	24
HO0325SS	B	Sheep	Y2	1	0	0	0	0	96	24	0	0	0
HO0326SS	B	Sheep	Y2	1	0	0	1	0	384	0	0	48	0
HO0327SS	B	Sheep	Y2	1	0	0	1	0	384	0	0	48	0
HO0328SS	B	Sheep	Y2	1	0	0	1	0	1536	0	0	96	0
HO0329SS	B	Sheep	Y2	1	1	0	0	0	768	192	0	24	0
HO0330SS	B	Sheep	Y2	1	0	0	0	0	384	0	0	24	0
HO0331SS	B	Sheep	Y2	1	0	1	0	1	384	0	384	24	96
HO0332SS	B	Sheep	Y2	1	0	0	0	0	384	0	0	24	0
HO0333SS	B	Sheep	Y2	1	1	0	0	0	384	384	0	24	24
HO0334SS	B	Sheep	Y2	1	0	0	0	0	384	0	0	24	0
HO0335SS	B	Sheep	Y2	1	1	0	0	1	192	768	0	0	96
HO0336SS	B	Sheep	Y2	1	1	0	0	0	192	768	0	0	24
HO0337SS	B	Sheep	Y2	0	0	0	0	0	0	0	0	24	0
HO0338SS	B	Sheep	Y2	1	0	0	1	0	768	0	0	96	0
HO0339SS	B	Sheep	Y2	1	0	0	0	0	384	0	0	24	0
HO0340SS	B	Sheep	Y2	1	0	0	0	0	768	0	0	0	0
HO0341SS	B	Sheep	Y2	1	0	0	0	0	384	0	0	0	0
HO0342SS	B	Sheep	Y2	1	0	0	0	0	384	0	0	0	0
HO0343SS	B	Sheep	Y2	1	1	0	0	0	384	384	24	24	0
HO0344SS	B	Sheep	Y2	1	0	0	0	0	384	0	24	24	0
HO0345SS	B	Sheep	Y2	1	1	0	0	0	192	3072	0	24	0
HO0346SS	B	Sheep	Y2	1	0	0	1	0	768	0	0	192	0
HO0347SS	B	Sheep	Y2	1	0	0	1	0	192	0	0	48	24
HO0348SS	B	Sheep	Y2	1	0	0	0	0	1536	24	0	24	0
HO0349SS	B	Sheep	Y2	1	0	0	0	0	3072	0	0	24	0
HO0240SS	B	Cattle	R2	0	0	0	0	0	0	0	0	24	0
HO0241SS	B	Cattle	R2	0	0	0	0	0	0	0	0	0	0
HO0242SS	B	Cattle	R2	0	0	0	0	0	0	0	0	24	0
HO0243SS	B	Cattle	R2	0	0	0	0	0	0	0	0	0	0
HO0244SS	B	Cattle	R2	0	0	0	0	0	0	0	24	24	0
HO0245SS	B	Cattle	R2	0	0	0	0	0	0	0	0	24	0
HO0246SS	B	Cattle	R2	0	0	0	0	0	0	0	24	0	0
HO0247SS	B	Cattle	R2	0	0	0	0	0	0	0	0	24	0
HO0248SS	B	Cattle	R2	0	0	0	0	0	0	0	0	0	0
HO0249SS	B	Cattle	R2	0	0	0	0	0	0	0	0	0	0
HO0250SS	B	Cattle	R2	0	0	0	0	0	24	24	0	0	0
HO0251SS	B	Cattle	R2	0	0	0	1	0	24	0	0	48	0
HO0252SS	B	Cattle	R2	0	0	0	0	0	0	0	24	24	0
HO0253SS	B	Cattle	R2	0	0	0	0	0	0	24	0	0	0
HO0254SS	B	Cattle	R2	0	0	0	0	0	0	0	0	24	0
HO0255SS	B	Cattle	R2	0	0	0	0	0	0	0	0	0	0
HO0256SS	B	Cattle	R2	0	0	0	0	0	0	0	0	0	0
HO0257SS	B	Cattle	R2	0	0	0	0	0	0	0	0	0	0
HO0258SS	B	Cattle	R2	0	0	0	0	0	24	0	0	0	0
HO0259SS	B	Cattle	R2	0	0	0	1	0	24	0	0	48	0
HO0260SS	B	Cattle	R2	0	0	0	1	0	0	0	0	48	0
HO0261SS	B	Cattle	R2	0	0	1	0	0	0	0	48	0	0
HO0262SS	B	Cattle	R2	0	0	0	0	0	0	0	0	0	0
HO0263SS	B	Cattle	R2	0	0	0	0	0	0	0	0	0	0
HO0264SS	B	Cattle	R2	0	0	0	0	0	0	0	0	0	0
HO0265SS	B	Cattle	R2	0	0	0	0	0	0	0	0	0	0
HO0266SS	B	Cattle	R2	0	0	0	0	0	0	0	0	0	0
HO0267SS	B	Cattle	R2	0	0	0	0	0	0	0	0	0	0
HO0268SS	B	Cattle	R2	0	0	0	0	0	24	0	0	0	0
HO0269SS	B	Cattle	R2	0	0	0	0	0	0	24	0	0	0
HO0270SS	B	Cattle	R2	0	0	0	0	0	0	0	0	24	0
HO0271SS	B	Cattle	R2	0	0	0	0	0	0	0	0	24	0
HO0272SS	B	Cattle	R2	0	0	0	0	0	0	0	0	0	0
HO0273SS	B	Cattle	R2	0	0	0	0	0	0	0	0	24	0
HO0274SS	B	Cattle	R2	0	1	0	0	0	24	48	0	0	0
HO0275SS	B	Cattle	R2	0	0	0	0	0	0	0	0	24	0
HO0276SS	B	Cattle	R2	0	0	1	0	0	0	0	96	0	0
HO0277SS	B	Cattle	R2	0	0	0	0	0	0	0	0	0	0
HO0278SS	B	Cattle	R2	0	0	0	0	0	0	0	0	0	0
HO0279SS	B	Cattle	R2	0	0	0	1	0	0	0	24	48	0
HO0280SS	B	Cattle	R2	0	0	0	0	0	24	0	0	24	0
HO0281SS	B	Cattle	R2	0	0	0	0	0	0	0	0	0	0
HO0282SS	B	Cattle	R2	0	0	0	0	0	0	0	0	24	0
HO0283SS	B	Cattle	R2	0	0	0	0	0	24	24	0	0	0
HO0284SS	B	Cattle	R2	0	0	0	0	0	0	0	0	0	0
HO0152SS	A	Cattle	M	1	1	0	0	0	48	192	24	0	0
HO0153SS	A	Cattle	M	1	0	0	0	0	96	24	0	0	0
HO0154SS	A	Cattle	M	0	1	0	0	0	24	96	24	24	0
HO0155SS	A	Cattle	M	1	0	0	0	0	192	0	0	0	0
HO0600SS	B	Sheep	Y1	0	1	0	0	1	0	1536	24	0	48
HO0601SS	B	Sheep	Y1	0	1	0	0	1	0	768	0	0	48
HO0602SS	B	Sheep	Y1	0	1	0	0	0	0	192	0	0	0
HO0603SS	B	Sheep	Y1	0	0	0	0	0	0	0	0	0	0
HO0604SS	B	Sheep	Y1	0	1	0	0	0	0	768	0	0	0
HO0605SS	B	Sheep	Y1	0	1	0	0	0	0	768	0	0	0
HO0606SS	B	Sheep	Y1	0	1	0	0	0	0	384	0	0	0
HO0607SS	B	Sheep	Y1	0	1	0	0	0	24	768	0	0	0
HO0608SS	B	Sheep	Y1	0	1	0	0	0	0	384	0	0	24
HO0609SS	B	Sheep	Y1	0	1	0	0	0	0	192	0	0	0
HO0610SS	B	Sheep	Y1	0	1	0	0	0	0	192	0	0	0
HO0611SS	B	Sheep	Y1	0	1	0	0	1	0	1536	0	0	48
HO0612SS	B	Sheep	Y1	0	1	0	0	0	0	384	0	0	0
HO0613SS	B	Sheep	Y1	0	1	0	0	0	0	384	0	0	0
HO0614SS	B	Sheep	Y1	1	1	1	0	0	3072	96	48	24	24
HO0615SS	B	Sheep	Y1	0	0	0	0	0	0	0	0	0	0
HO0616SS	B	Sheep	Y1	0	0	0	0	0	0	0	0	0	0
HO0617SS	B	Sheep	Y1	0	1	0	0	1	0	3072	0	0	48
HO0618SS	B	Sheep	Y1	0	1	0	0	0	0	192	0	24	0
HO0619SS	B	Sheep	Y1	0	0	0	0	0	0	0	0	0	0
HO0620SS	B	Sheep	Y1	0	1	0	0	1	0	768	0	0	48
HO0621SS	B	Sheep	Y1	0	1	0	0	0	0	384	0	0	0
HO0622SS	B	Sheep	Y1	0	0	0	0	0	0	0	0	0	0
HO0623SS	B	Sheep	Y1	0	0	1	0	0	0	0	768	0	0
HO0624SS	B	Sheep	Y1	0	0	0	0	0	0	0	0	0	0
HO0625SS	B	Sheep	Y1	0	0	0	0	0	0	0	24	0	0
HO0626SS	B	Sheep	Y1	0	1	0	0	0	0	768	0	0	24
HO0627SS	B	Sheep	Y1	0	1	0	0	0	0	384	0	0	0
HO0628SS	B	Sheep	Y1	0	1	0	0	0	0	768	0	0	24
HO0629SS	B	Sheep	Y1	0	1	0	0	0	0	1536	0	0	0
HO0630SS	B	Sheep	Y1	1	1	0	0	0	384	192	0	24	0
HO0631SS	B	Sheep	Y1	0	0	0	0	0	0	0	0	0	0
HO0632SS	B	Sheep	Y1	0	1	0	0	0	0	1536	0	0	24
HO0633SS	B	Sheep	Y1	0	1	0	0	1	0	768	0	0	96
HO0634SS	B	Sheep	Y1	0	0	0	0	0	0	0	0	0	0
HO0635SS	B	Sheep	Y1	0	1	0	0	0	0	768	0	0	24
HO0636SS	B	Sheep	Y1	0	1	0	0	0	0	192	0	0	0
HO0637SS	B	Sheep	Y1	0	1	0	0	0	0	768	24	0	0
HO0638SS	B	Sheep	Y1	0	0	0	0	0	0	0	0	0	0
HO0639SS	B	Sheep	Y1	0	1	1	0	0	0	384	96	0	0
HO0640SS	B	Sheep	Y1	0	1	0	0	0	0	192	0	24	0
HO0641SS	B	Sheep	Y1	0	1	0	0	0	0	384	0	24	0
HO0642SS	B	Sheep	Y1	0	1	1	0	1	0	768	192	0	96
HO0643SS	B	Sheep	Y1	0	0	0	0	0	0	0	0	0	0
HO0644SS	B	Sheep	Y1	0	1	0	0	0	0	768	0	24	0
HO0645SS	B	Sheep	Y1	1	1	0	0	0	768	768	0	0	24
HO0646SS	B	Sheep	Y1	0	1	0	0	0	0	768	0	0	0
HO0647SS	B	Sheep	Y1	0	0	0	0	0	0	0	24	24	0
HO0648SS	B	Sheep	Y1	0	1	0	0	0	0	768	0	0	0
HO0649SS	B	Sheep	Y1	0	0	0	0	0	0	0	0	0	0
HO0650SS	B	Sheep	Y1	0	1	0	0	0	0	1536	0	0	24
HO0651SS	B	Sheep	Y1	0	1	0	0	0	0	768	0	0	24
HO0652SS	B	Sheep	Y1	0	0	0	0	0	0	0	0	0	0
HO0653SS	B	Sheep	Y1	0	1	0	0	0	0	768	0	0	24
HO0654SS	B	Sheep	Y1	0	1	0	0	0	0	768	0	0	24
HO0655SS	B	Sheep	Y1	0	1	0	0	1	0	1536	0	24	48
HO0656SS	B	Sheep	Y1	0	0	0	0	0	0	0	0	0	0
HO0657SS	B	Sheep	Y1	0	0	0	0	0	0	0	0	0	0
HO0661SS	B	Dog	3Y	1	0	1	0	1	192	24	48	0	48
HO0662SS	B	Dog	11Y	1	0	0	0	0	192	24	24	24	24
HO0663SS	B	Dog	4M	0	0	0	0	0	0	0	0	24	0
HO0664SS	B	Dog	2.5Y	1	0	0	0	0	192	24	24	24	0
HO0665SS	B	Dog	3M	0	0	0	0	0	24	0	0	0	0
HO0666SS	B	Dog	11M	1	0	0	0	0	48	0	0	0	0
HO0667SS	B	Dog	5Y	1	0	0	0	0	384	24	0	0	24
HO0668SS	B	Dog	4Y	0	0	0	0	0	24	0	0	0	0
HO0669SS	B	Dog	4Y	0	0	0	0	0	24	0	0	0	0
HO0670SS	B	Dog	14M	1	0	1	0	1	192	24	96	0	48
HO0671SS	B	Dog	14M	1	0	0	0	0	96	24	0	0	24
HO0672SS	B	Dog	5Y	1	0	0	0	1	384	24	24	0	48
HO0673SS	B	Dog	3Y	0	0	0	0	0	24	0	0	0	0
HO0674SS	B	Dog	6M	1	0	0	0	0	384	24	0	0	0
